# Supplementary material for: Elephant Endotheliotropic Herpesvirus 4 and Clostridium perfringens Type C Fatal Co-Infection in an Adult Asian Elephant (Elephas maximus)
Source: Animals (Basel). 2022 Jan 31;12(3):349. doi: 10.3390/ani12030349 (PMC8833544; doi:10.3390/ani12030349)
Supplement: Supplementary file 1 [file animals-12-00349-s001.zip]

Archive with 1 entries (1 files):
- animals-1443554-supplementary.pdf
